# Supplementary material for: Probable New Species of Bacteria of the Genus Pseudomonas Accelerates and Enhances the Destruction of Perfluorocarboxylic Acids
Source: Toxics. 2024 Dec 22;12(12):930. doi: 10.3390/toxics12120930 (PMC11728705; doi:10.3390/toxics12120930)
Supplement: Supplementary file 1 [file toxics-12-00930-s001.zip]

Archive with 1 entries (1 files):
- toxics-3358000-supplementary.pdf
